# Supplementary material for: A Short-Term High-Fat Diet Worsens Insulin Sensitivity with Changes in Metabolic Parameters in Non-Obese Japanese Men
Source: J Clin Med. 2023 Jun 16;12(12):4084. doi: 10.3390/jcm12124084 (PMC10299415; doi:10.3390/jcm12124084)
Supplement: Supplementary file 1 [file jcm-12-04084-s001.zip]

Archive with 1 entries (1 files):
- jcm-2435363-supplementary.pdf
